# Supplementary material for: Rhesus Brain Transcriptomic Landscape in an ex vivo Model of the Interaction of Live Borrelia Burgdorferi With Frontal Cortex Tissue Explants
Source: Front Neurosci. 2019 Jun 28;13:651. doi: 10.3389/fnins.2019.00651 (PMC6610209; doi:10.3389/fnins.2019.00651)
Supplement: Supplementary file 1 [file Data_Sheet_1.ZIP]

Archive with 11 entries (11 files):
- Additional file 10.xls
- Additional file 1.xls
- Additional file 2.xls
- Additional file 3.xls
- Additional file 4.xls
- Additional file 5.xls
- Additional file 6.xls
- Additional file 7.xls
- Additional file 8.xls
- Additional file 9.xls
- Legends.docx
