# Supplementary material for: Rhesus Brain Transcriptomic Landscape in an ex vivo Model of the Interaction of Live Borrelia Burgdorferi With Frontal Cortex Tissue Explants
Source: Front Neurosci. 2019 Jun 28;13:651. doi: 10.3389/fnins.2019.00651 (PMC6610209; doi:10.3389/fnins.2019.00651)
Supplement: Supplementary file 1 [file Data_Sheet_1.ZIP › Additional file 10.xls]

## Sheet: Sheet1
Pathway ID	Pathway Description	count in gene set	false discovery rate (FDR)	=-LOG10(FDR)
4610	Complement and coagulation cascades	12	3.49e-17	16.4572
5150	Staphylococcus aureus infection	8	8.34e-11	10.0788
4014	Ras signaling pathway	10	1.65e-08	7.78252
4010	MAPK signaling pathway	10	4.67e-08	7.33068
4015	Rap1 signaling pathway	9	9.93e-08	7.00305
4640	Hematopoietic cell lineage	7	9.93e-08	7.00305
4064	NF-kappa B signaling pathway	7	1e-07	7
5152	Tuberculosis	8	3.81e-07	6.41908
5140	Leishmaniasis	6	6.78e-07	6.16877
5205	Proteoglycans in cancer	8	2.11e-06	5.67572
5144	Malaria	5	2.88e-06	5.54061
5134	Legionellosis	5	5.45e-06	5.2636
4810	Regulation of actin cytoskeleton	7	1.89e-05	4.72354
5133	Pertussis	5	1.89e-05	4.72354
4514	Cell adhesion molecules (CAMs)	6	2.34e-05	4.63078
4151	PI3K-Akt signaling pathway	8	3.51e-05	4.45469
5323	Rheumatoid arthritis	5	4.14e-05	4.383
5166	HTLV-I infection	7	5e-05	4.30103
5142	Chagas disease (American trypanosomiasis)	5	6.75e-05	4.1707
5169	Epstein-Barr virus infection	6	0.000118	3.92812
4380	Osteoclast differentiation	5	0.000205	3.68825
5162	Measles	5	0.000247	3.6073
5218	Melanoma	4	0.000354	3.451
5164	Influenza A	5	0.000756	3.12148
5416	Viral myocarditis	3	0.00425	2.37161
4145	Phagosome	4	0.00513	2.28988
4920	Adipocytokine signaling pathway	3	0.00703	2.15304
4662	B cell receptor signaling pathway	3	0.00739	2.13136
5202	Transcriptional misregulation in cancer	4	0.00791	2.10182
