# Supplementary material for: Rhesus Brain Transcriptomic Landscape in an ex vivo Model of the Interaction of Live Borrelia Burgdorferi With Frontal Cortex Tissue Explants
Source: Front Neurosci. 2019 Jun 28;13:651. doi: 10.3389/fnins.2019.00651 (PMC6610209; doi:10.3389/fnins.2019.00651)
Supplement: Supplementary file 1 [file Data_Sheet_1.ZIP › Additional file 4.xls]

## Sheet: sig_UP_genes_go
Term	Database	ID	Input_number	Background_number	Rich_factor	P_Value	Corrected P_Value	Input	Hyperlink
cytoplasm	Gene Ontology	GO:0005737	125	952	1.61	2.40096e-05	0.037455	HECTD2|ENSMMUG00000043022|FKBP14|ACTG2|SCG3|ENSMMUG00000047426|TXNDC9|POGLUT1|ENSMMUG00000046115|TMEM33|UQCRB|ENSMMUG00000047344|MT-ND6|NFE2L3|PPT1|EIF3E|ENSMMUG00000006919|ENSMMUG00000009341|ENSMMUG00000002416|RGS2|ERLEC1|SLC38A9|SERP1|DHX29|KLHL1|ENSMMUG00000031898|UBR5|GMPS|SYPL1|RAB27B|ENSMMUG00000040870|KPNA1|STRADB|ENSMMUG00000032496|ENSMMUG00000012179|ALG5|IMPAD1|ENSMMUG00000029534|DHX36|E…	http://amigo.geneontology.org/cgi-bin/amigo/term_details?term=GO:0005737
intracellular	Gene Ontology	GO:0005622	180	1524	1.44	0.000110072	0.0656698	HECTD2|ENSMMUG00000043022|FKBP14|ACTG2|SCG3|ENSMMUG00000047426|UHMK1|TXNDC9|POGLUT1|AKT3|ENSMMUG00000046115|ENSMMUG00000009747|UQCRB|UBLCP1|MT-ND6|NFE2L3|PPT1|MAP3K7|ENSMMUG00000006919|ENSMMUG00000009264|ENSMMUG00000009341|CUL3|WDR3|RGS2|ZNF682|DPY30|ERLEC1|ATG5|SP4|SNAPC1|POT1|DHX29|KLHL1|ENSMMUG00000031898|SETD4|UBR5|GMPS|SYPL1|FAM76B|RAB27B|ENSMMUG00000040870|ANAPC10|SNRPG|ZNF449|KPNA1|STRADB|…	http://amigo.geneontology.org/cgi-bin/amigo/term_details?term=GO:0005622
intracellular part	Gene Ontology	GO:0044424	176	1494	1.44	0.000145891	0.0656698	HECTD2|ENSMMUG00000043022|FKBP14|ACTG2|SCG3|ENSMMUG00000047426|UHMK1|TXNDC9|POGLUT1|ENSMMUG00000046115|ENSMMUG00000009747|UQCRB|UBLCP1|MT-ND6|NFE2L3|PPT1|EIF3E|ENSMMUG00000006919|ENSMMUG00000009264|ENSMMUG00000009341|CUL3|WDR3|RGS2|ZNF682|DPY30|ERLEC1|ATG5|SP4|SNAPC1|POT1|DHX29|KLHL1|ENSMMUG00000031898|SETD4|UBR5|GMPS|SYPL1|FAM76B|RAB27B|ENSMMUG00000040870|SNRPG|ZNF449|KPNA1|STRADB|ENSMMUG0000003…	http://amigo.geneontology.org/cgi-bin/amigo/term_details?term=GO:0044424
lipoprotein metabolic process	Gene Ontology	GO:0042157	9	18	6.11	0.000168384	0.0656698	LYPLAL1|ENSMMUG00000048430|PIGH|PPT1|PIGK|ALG5|ATG4C|ATG5|ENSMMUG00000013157	http://amigo.geneontology.org/cgi-bin/amigo/term_details?term=GO:0042157
catalytic activity	Gene Ontology	GO:0003824	93	715	1.59	0.000317386	0.0990244	HECTD2|ENSMMUG00000043022|FKBP14|ENSMMUG00000047426|TXNDC9|POGLUT1|AKT3|ENSMMUG00000046115|PPWD1|UQCRB|UBLCP1|PPT1|MAP3K7|CYBRD1|CUL3|FMO3|DPY30|DHX29|KLHL1|SETD4|UBR5|GMPS|FAM76B|DDX1|STRADB|ENSMMUG00000019847|ALG5|IMPAD1|DHX36|KBTBD3|ENSMMUG00000048430|ENSMMUG00000006414|ENSMMUG00000004158|UBE3A|GK5|MT-ND4L|JAK2|RNF138|GCA|PLPPR5|GNPNAT1|HERC4|STT3B|NAA16|UBE2K|NAA15|RPAP2|KLHL41|ENSMMUG0000002…	http://amigo.geneontology.org/cgi-bin/amigo/term_details?term=GO:0003824
organelle	Gene Ontology	GO:0043226	139	1173	1.45	0.000541801	0.108111	HECTD2|ENSMMUG00000043022|FKBP14|ACTG2|SCG3|ENSMMUG00000047426|UHMK1|POGLUT1|ENSMMUG00000046115|ENSMMUG00000009747|UQCRB|UBLCP1|MT-ND6|NFE2L3|PPT1|EIF3E|ENSMMUG00000006919|ENSMMUG00000009264|ENSMMUG00000002416|WDR3|ZNF682|DPY30|ERLEC1|SP4|SNAPC1|POT1|DHX29|ENSMMUG00000031898|SETD4|UBR5|SYPL1|FAM76B|RAB27B|ENSMMUG00000040870|ZNF449|KPNA1|ENSMMUG00000032496|MED21|ALG5|MED6|MED7|ENSMMUG00000029534|D…	http://amigo.geneontology.org/cgi-bin/amigo/term_details?term=GO:0043226
intracellular organelle	Gene Ontology	GO:0043229	137	1155	1.45	0.000570238	0.108111	HECTD2|ENSMMUG00000043022|FKBP14|ACTG2|ENSMMUG00000047426|UHMK1|POGLUT1|ENSMMUG00000046115|ENSMMUG00000009747|UQCRB|UBLCP1|MT-ND6|NFE2L3|PPT1|EIF3E|ENSMMUG00000006919|ENSMMUG00000009264|ENSMMUG00000002416|WDR3|ZNF682|DPY30|ERLEC1|SP4|SNAPC1|POT1|DHX29|ENSMMUG00000031898|SETD4|UBR5|SYPL1|FAM76B|RAB27B|ENSMMUG00000040870|ZNF449|KPNA1|ENSMMUG00000032496|MED21|ALG5|MED6|MED7|ENSMMUG00000029534|DHX36|…	http://amigo.geneontology.org/cgi-bin/amigo/term_details?term=GO:0043229
membrane-bounded organelle	Gene Ontology	GO:0043227	123	1019	1.48	0.000589135	0.108111	HECTD2|ENSMMUG00000043022|FKBP14|ENSMMUG00000047344|SCG3|ENSMMUG00000047426|POGLUT1|ENSMMUG00000046115|ENSMMUG00000009747|UQCRB|UBLCP1|MT-ND6|NFE2L3|PPT1|EIF3E|GOLGA5|ENSMMUG00000009264|ENSMMUG00000002416|WDR3|ZNF682|DPY30|ERLEC1|SP4|SNAPC1|DHX29|SETD4|UBR5|SYPL1|FAM76B|RAB27B|ENSMMUG00000040870|ZNF449|KPNA1|ENSMMUG00000032496|MED21|ALG5|MED6|MED7|DHX36|ENSMMUG00000004158|UBE3A|MT-ND4L|RAB11A|RNF…	http://amigo.geneontology.org/cgi-bin/amigo/term_details?term=GO:0043227
intracellular membrane-bounded organelle	Gene Ontology	GO:0043231	122	1011	1.48	0.000623718	0.108111	HECTD2|ENSMMUG00000043022|FKBP14|ENSMMUG00000047344|ENSMMUG00000047426|POGLUT1|ENSMMUG00000046115|ENSMMUG00000009747|UQCRB|UBLCP1|MT-ND6|NFE2L3|PPT1|EIF3E|GOLGA5|ENSMMUG00000009264|ENSMMUG00000002416|WDR3|ZNF682|DPY30|ERLEC1|SP4|SNAPC1|DHX29|SETD4|UBR5|SYPL1|FAM76B|RAB27B|ENSMMUG00000040870|ZNF449|KPNA1|ENSMMUG00000032496|MED21|ALG5|MED6|MED7|DHX36|ENSMMUG00000004158|UBE3A|MT-ND4L|RAB11A|RNF138|H…	http://amigo.geneontology.org/cgi-bin/amigo/term_details?term=GO:0043231
protein ubiquitination	Gene Ontology	GO:0016567	15	60	3.06	0.000805339	0.125633	HECTD2|UBE2K|FBXO5|KLHL15|CAND1|ENSMMUG00000004158|UBE3A|TATDN1|ANAPC10|CCNB1IP1|RNF138|HERC4|ENSMMUG00000046115|UBR5|CUL3	http://amigo.geneontology.org/cgi-bin/amigo/term_details?term=GO:0016567
cytoplasmic part	Gene Ontology	GO:0044444	83	656	1.55	0.00130261	0.162761	ENSMMUG00000032496|SNX3|FKBP14|MT-ND4L|ENSMMUG00000047344|ENSMMUG00000043022|PREPL|ENSMMUG00000014037|SCG3|ENSMMUG00000047426|ALG5|ENSMMUG00000047896|POGLUT1|ENSMMUG00000046115|ENSMMUG00000030761|EIF2S1|IDE|UQCRB|EIF3E|RNF175|DRAM2|ENSMMUG00000014083|SNX10|ENSMMUG00000041701|PPT1|BLZF1|TATDN1|SLC35B3|TMEM33|RAB11A|ATG3|TRMT5|GOLGA5|ENSMMUG00000006919|GLT8D1|ATG5|ERLEC1|ENSMMUG00000031898|ENSMMUG0…	http://amigo.geneontology.org/cgi-bin/amigo/term_details?term=GO:0044444
cell	Gene Ontology	GO:0005623	205	1875	1.34	0.00144188	0.162761	HECTD2|ENSMMUG00000043022|FKBP14|AMER2|ACTG2|SCG3|ENSMMUG00000047426|UHMK1|TXNDC9|POGLUT1|AKT3|ENSMMUG00000046115|ENSMMUG00000009747|UQCRB|SLC39A10|UBLCP1|MT-ND6|NFE2L3|PPT1|MAP3K7|ENSMMUG00000006919|ENSMMUG00000009264|ENSMMUG00000009341|CUL3|AQP4|SLC38A6|WDR3|RGS2|SLC38A2|ZNF682|DPY30|ERLEC1|ATG5|SP4|TSPAN2|SNAPC1|POT1|DHX29|KLHL1|ENSMMUG00000031898|SETD4|UBR5|GMPS|SYPL1|FAM76B|RAB27B|ENSMMUG000…	http://amigo.geneontology.org/cgi-bin/amigo/term_details?term=GO:0005623
cell part	Gene Ontology	GO:0044464	205	1875	1.34	0.00144188	0.162761	HECTD2|ENSMMUG00000043022|FKBP14|AMER2|ACTG2|SCG3|ENSMMUG00000047426|UHMK1|TXNDC9|POGLUT1|AKT3|ENSMMUG00000046115|ENSMMUG00000009747|UQCRB|SLC39A10|UBLCP1|MT-ND6|NFE2L3|PPT1|MAP3K7|ENSMMUG00000006919|ENSMMUG00000009264|ENSMMUG00000009341|CUL3|AQP4|SLC38A6|WDR3|RGS2|SLC38A2|ZNF682|DPY30|ERLEC1|ATG5|SP4|TSPAN2|SNAPC1|POT1|DHX29|KLHL1|ENSMMUG00000031898|SETD4|UBR5|GMPS|SYPL1|FAM76B|RAB27B|ENSMMUG000…	http://amigo.geneontology.org/cgi-bin/amigo/term_details?term=GO:0044464
protein folding	Gene Ontology	GO:0006457	11	38	3.54	0.00146068	0.162761	ENSMMUG00000032496|FKBP14|PFDN4|TXNL1|PDIA3|ENSMMUG00000047426|ENSMMUG00000032033|TMX1|ENSMMUG00000021622|ENSMMUG00000042779|ENSMMUG00000040870	http://amigo.geneontology.org/cgi-bin/amigo/term_details?term=GO:0006457
protein modification by small protein conjugation	Gene Ontology	GO:0032446	15	65	2.82	0.00160305	0.166717	HECTD2|UBE2K|FBXO5|KLHL15|CAND1|ENSMMUG00000004158|UBE3A|TATDN1|ANAPC10|CCNB1IP1|RNF138|HERC4|ENSMMUG00000046115|UBR5|CUL3	http://amigo.geneontology.org/cgi-bin/amigo/term_details?term=GO:0032446
ubiquitin-protein transferase activity	Gene Ontology	GO:0004842	17	80	2.6	0.00176035	0.171634	HECTD2|RNF175|UBE2K|KBTBD3|KLHL15|ENSMMUG00000004158|UBE3A|TATDN1|BIRC2|KLHL41|CCNB1IP1|KLHL1|RNF138|HERC4|ENSMMUG00000046115|UBR5|CUL3	http://amigo.geneontology.org/cgi-bin/amigo/term_details?term=GO:0004842
ubiquitin-like protein transferase activity	Gene Ontology	GO:0019787	17	81	2.57	0.0019732	0.18107	HECTD2|RNF175|UBE2K|KBTBD3|KLHL15|ENSMMUG00000004158|UBE3A|TATDN1|BIRC2|KLHL41|CCNB1IP1|KLHL1|RNF138|HERC4|ENSMMUG00000046115|UBR5|CUL3	http://amigo.geneontology.org/cgi-bin/amigo/term_details?term=GO:0019787
endomembrane system	Gene Ontology	GO:0012505	37	248	1.82	0.00264901	0.229581	SNX3|USP8|FKBP14|ENSMMUG00000047344|ALG5|POGLUT1|ENSMMUG00000046115|RNF175|SNX10|BLZF1|TATDN1|SLC35B3|TMEM33|RAB11A|RTN4|GOLGA5|GLT8D1|KPNA1|NUP107|PIGH|PDIA3|ERLEC1|PIGK|SLC38A9|PREPL|SERP1|TMX1|STT3B|SYPL1|RAB21|RAB27B|RAB23|TRAM1|ITM2B|KLHL41|STX17|CSE1L	http://amigo.geneontology.org/cgi-bin/amigo/term_details?term=GO:0012505
metabolic process	Gene Ontology	GO:0008152	135	1196	1.38	0.00319082	0.249266	HECTD2|ENSMMUG00000043022|ACTG2|ENSMMUG00000047426|TXNDC9|POGLUT1|AKT3|ENSMMUG00000046115|UQCRB|ZNF354C|ZNF354B|NFE2L3|PPT1|MAP3K7|ZFP2|CYBRD1|ZNF260|ENSMMUG00000006919|ZNF471|ENSMMUG00000009341|CUL3|FMO3|WDR3|ZNF682|DPY30|ERLEC1|FLRT3|SP4|SNAPC1|POT1|DHX29|ENSMMUG00000031898|SETD4|UBR5|GMPS|FAM76B|ZNF280D|DDX1|ENSMMUG00000019847|ALG5|MED6|MED7|SLC25A32|ENSMMUG00000029534|DHX36|ENSMMUG00000048430…	http://amigo.geneontology.org/cgi-bin/amigo/term_details?term=GO:0008152
protein modification by small protein conjugation or removal	Gene Ontology	GO:0070647	16	78	2.51	0.00320845	0.249266	HECTD2|FAM76B|UBE2K|FBXO5|KLHL15|CAND1|ENSMMUG00000004158|UBE3A|TATDN1|ANAPC10|CCNB1IP1|RNF138|HERC4|ENSMMUG00000046115|UBR5|CUL3	http://amigo.geneontology.org/cgi-bin/amigo/term_details?term=GO:0070647
protein complex	Gene Ontology	GO:0043234	53	398	1.63	0.00353126	0.249266	ENSMMUG00000043022|ACTG2|MED21|TTC21B|RFC3|MT-ND4L|MED6|MED7|ENSMMUG00000014037|ENSMMUG00000044845|UHMK1|UQCRB|ENSMMUG00000041701|DCTN4|KLHL15|KBTBD3|EIF2S1|EIF3E|TMEM33|ATG3|RFC4|NBN|ATG5|ENSMMUG00000021944|GABRA2|CNOT7|KPNA1|CUL3|PLXNC1|ZNF326|WDR3|PFDN4|NUP107|PIGH|DPY30|PIGK|SNAPC1|ENSMMUG00000015861|KLHL1|STT3B|MED13|NAA16|SEC22A|NAA15|SNRPG|MAGOHB|PSMD12|KLHL41|ENSMMUG00000019405|STX17|ENSM…	http://amigo.geneontology.org/cgi-bin/amigo/term_details?term=GO:0043234
intracellular organelle part	Gene Ontology	GO:0044446	75	607	1.51	0.00364415	0.249266	ENSMMUG00000032496|ENSMMUG00000043022|FKBP14|ENSMMUG00000005000|ACTG2|MED21|RFC4|ENSMMUG00000046401|MT-ND4L|RFC3|ALG5|POGLUT1|MED6|MED7|ENSMMUG00000030761|UHMK1|IDE|UQCRB|ENSMMUG00000041701|DCTN4|DCLRE1A|MED13|RNF175|ENSMMUG00000047344|DPY30|ENSMMUG00000010691|BLZF1|SLC35B3|TMEM33|ENSMMUG00000029534|ZBED8|TRMT5|ENSMMUG00000006919|ZBED9|ENSMMUG00000021944|CEP57|ENSMMUG00000031898|NBN|GOLGA5|ENSMMU…	http://amigo.geneontology.org/cgi-bin/amigo/term_details?term=GO:0044446
macromolecule catabolic process	Gene Ontology	GO:0009057	21	118	2.18	0.00367508	0.249266	LYPLAL1|RNF175|UBE2K|ENSMMUG00000046115|KLHL15|ANAPC10|PPT1|ERLEC1|UBE3A|TATDN1|UHMK1|PSMD12|HERC4|HECTD2|ENSMMUG00000048430|RNF138|IDE|CNOT7|ENSMMUG00000013157|UBR5|CUL3	http://amigo.geneontology.org/cgi-bin/amigo/term_details?term=GO:0009057
organelle part	Gene Ontology	GO:0044422	75	610	1.5	0.00405886	0.263826	ENSMMUG00000032496|ENSMMUG00000043022|FKBP14|ENSMMUG00000005000|ACTG2|MED21|RFC4|ENSMMUG00000046401|MT-ND4L|RFC3|ALG5|POGLUT1|MED6|MED7|ENSMMUG00000030761|UHMK1|IDE|UQCRB|ENSMMUG00000041701|DCTN4|DCLRE1A|MED13|RNF175|ENSMMUG00000047344|DPY30|ENSMMUG00000010691|BLZF1|SLC35B3|TMEM33|ENSMMUG00000029534|ZBED8|TRMT5|ENSMMUG00000006919|ZBED9|ENSMMUG00000021944|CEP57|ENSMMUG00000031898|NBN|GOLGA5|ENSMMU…	http://amigo.geneontology.org/cgi-bin/amigo/term_details?term=GO:0044422
ubiquitin-dependent protein catabolic process	Gene Ontology	GO:0006511	14	67	2.56	0.00488486	0.301041	HECTD2|RNF175|UBE2K|KLHL15|ERLEC1|UBE3A|TATDN1|ANAPC10|PSMD12|HERC4|RNF138|ENSMMUG00000046115|UBR5|CUL3	http://amigo.geneontology.org/cgi-bin/amigo/term_details?term=GO:0006511
cellular metabolic process	Gene Ontology	GO:0044237	128	1143	1.37	0.00501735	0.301041	HECTD2|ENSMMUG00000043022|ENSMMUG00000047426|TXNDC9|POGLUT1|AKT3|ENSMMUG00000046115|UQCRB|ZNF354C|ZNF354B|NFE2L3|PPT1|MAP3K7|ZFP2|ZNF260|ENSMMUG00000006919|ZNF471|CUL3|WDR3|ZNF682|DPY30|ERLEC1|FLRT3|SP4|SNAPC1|POT1|DHX29|ENSMMUG00000031898|SETD4|UBR5|GMPS|FAM76B|ZNF280D|DDX1|ENSMMUG00000019847|ALG5|MED6|MED7|SLC25A32|ENSMMUG00000029534|DHX36|ENSMMUG00000048430|ENSMMUG00000004158|UBE3A|GK5|JAK2|RN…	http://amigo.geneontology.org/cgi-bin/amigo/term_details?term=GO:0044237
modification-dependent protein catabolic process	Gene Ontology	GO:0019941	14	68	2.52	0.0054646	0.302758	HECTD2|RNF175|UBE2K|KLHL15|ERLEC1|UBE3A|TATDN1|ANAPC10|PSMD12|HERC4|RNF138|ENSMMUG00000046115|UBR5|CUL3	http://amigo.geneontology.org/cgi-bin/amigo/term_details?term=GO:0019941
macromolecule metabolic process	Gene Ontology	GO:0043170	113	995	1.39	0.00547551	0.302758	HECTD2|ACTG2|POGLUT1|AKT3|ENSMMUG00000046115|ZNF354C|ZNF354B|NFE2L3|PPT1|MAP3K7|ZFP2|ZNF260|ENSMMUG00000006919|ZNF471|ENSMMUG00000009341|CUL3|WDR3|ZNF682|DPY30|ERLEC1|SP4|FLRT3|POT1|DHX29|ENSMMUG00000031898|SETD4|UBR5|FAM76B|ZNF280D|DDX1|ENSMMUG00000019847|ALG5|MED6|MED7|SLC25A32|ENSMMUG00000029534|DHX36|ENSMMUG00000048430|ENSMMUG00000004158|UBE3A|JAK2|RNF138|GCA|ZNF189|HERC4|STT3B|SLC25A40|ENSMM…	http://amigo.geneontology.org/cgi-bin/amigo/term_details?term=GO:0043170
endoplasmic reticulum	Gene Ontology	GO:0005783	18	99	2.22	0.00562819	0.302758	RNF175|FKBP14|SERP1|PIGH|SLC38A9|ERLEC1|PIGK|TATDN1|KLHL41|ALG5|TRAM1|POGLUT1|SLC35B3|TMX1|ENSMMUG00000046115|PDIA3|STT3B|TMEM33	http://amigo.geneontology.org/cgi-bin/amigo/term_details?term=GO:0005783
cellular macromolecule metabolic process	Gene Ontology	GO:0044260	107	938	1.39	0.00597974	0.303181	HECTD2|POGLUT1|AKT3|ENSMMUG00000046115|ZNF354C|ZNF354B|NFE2L3|PPT1|MAP3K7|ZFP2|ZNF260|ENSMMUG00000006919|ZNF471|CUL3|WDR3|ZNF682|DPY30|ERLEC1|SP4|FLRT3|POT1|DHX29|ENSMMUG00000031898|SETD4|UBR5|FAM76B|ZNF280D|DDX1|ENSMMUG00000019847|ALG5|MED6|MED7|SLC25A32|ENSMMUG00000029534|DHX36|ENSMMUG00000048430|ENSMMUG00000004158|UBE3A|JAK2|RNF138|ZNF189|HERC4|STT3B|SLC25A40|ENSMMUG00000010404|UBE2K|NAA15|ZNF…	http://amigo.geneontology.org/cgi-bin/amigo/term_details?term=GO:0044260
transferase activity	Gene Ontology	GO:0016740	42	308	1.67	0.00602476	0.303181	HECTD2|TATDN1|KLHL1|BIRC2|ALG5|TXNDC9|POGLUT1|AKT3|CCNB1IP1|UHMK1|RNF175|KBTBD3|ENSMMUG00000004158|UBE3A|GK5|MAP3K7|ATG3|JAK2|GLT8D1|ATG5|RNF138|CUL3|GNPNAT1|KLHL15|DPY30|TPMT|HERC4|SLK|STT3B|ENSMMUG00000046115|SETD4|UBR5|NAA16|UBE2K|NAA15|C1GALT1C1|KLHL41|MGAT4C|STK38|ENSMMUG00000021606|STRADB|AASDHPPT	http://amigo.geneontology.org/cgi-bin/amigo/term_details?term=GO:0016740
proteolysis involved in cellular protein catabolic process	Gene Ontology	GO:0051603	15	77	2.38	0.00638951	0.311488	HECTD2|RNF175|UBE2K|KLHL15|ERLEC1|UBE3A|TATDN1|ANAPC10|PSMD12|HERC4|RNF138|IDE|ENSMMUG00000046115|UBR5|CUL3	http://amigo.geneontology.org/cgi-bin/amigo/term_details?term=GO:0051603
cellular protein catabolic process	Gene Ontology	GO:0044257	15	78	2.35	0.00706589	0.334024	HECTD2|RNF175|UBE2K|KLHL15|ERLEC1|UBE3A|TATDN1|ANAPC10|PSMD12|HERC4|RNF138|IDE|ENSMMUG00000046115|UBR5|CUL3	http://amigo.geneontology.org/cgi-bin/amigo/term_details?term=GO:0044257
modification-dependent macromolecule catabolic process	Gene Ontology	GO:0043632	14	71	2.41	0.00754175	0.346033	HECTD2|RNF175|UBE2K|KLHL15|ERLEC1|UBE3A|TATDN1|ANAPC10|PSMD12|HERC4|RNF138|ENSMMUG00000046115|UBR5|CUL3	http://amigo.geneontology.org/cgi-bin/amigo/term_details?term=GO:0043632
primary metabolic process	Gene Ontology	GO:0044238	123	1114	1.35	0.0085725	0.371088	HECTD2|ENSMMUG00000043022|TXNDC9|POGLUT1|AKT3|ENSMMUG00000046115|UQCRB|ZNF354C|ZNF354B|NFE2L3|PPT1|MAP3K7|ZFP2|ZNF260|ENSMMUG00000006919|ZNF471|CUL3|WDR3|ZNF682|DPY30|ERLEC1|FLRT3|SP4|SNAPC1|POT1|DHX29|ENSMMUG00000031898|SETD4|UBR5|GMPS|FAM76B|ZNF280D|DDX1|ENSMMUG00000019847|ALG5|MED6|MED7|SLC25A32|ENSMMUG00000029534|DHX36|ENSMMUG00000048430|ENSMMUG00000004158|UBE3A|JAK2|RNF138|GCA|PLPPR5|GNPNAT1…	http://amigo.geneontology.org/cgi-bin/amigo/term_details?term=GO:0044238
organic substance metabolic process	Gene Ontology	GO:0071704	128	1167	1.34	0.00896806	0.371088	HECTD2|ENSMMUG00000043022|ACTG2|TXNDC9|POGLUT1|AKT3|ENSMMUG00000046115|UQCRB|ZNF354C|ZNF354B|NFE2L3|PPT1|MAP3K7|ZFP2|ZNF260|ENSMMUG00000006919|ZNF471|ENSMMUG00000009341|CUL3|WDR3|ZNF682|DPY30|ERLEC1|FLRT3|SP4|SNAPC1|POT1|DHX29|ENSMMUG00000031898|SETD4|UBR5|GMPS|FAM76B|ZNF280D|DDX1|ENSMMUG00000019847|ALG5|MED6|MED7|SLC25A32|ENSMMUG00000029534|DHX36|ENSMMUG00000048430|ENSMMUG00000004158|UBE3A|JAK2|…	http://amigo.geneontology.org/cgi-bin/amigo/term_details?term=GO:0071704
response to unfolded protein	Gene Ontology	GO:0006986	5	12	5.09	0.00903931	0.371088	ENSMMUG00000032496|RNF175|SERP1|ENSMMUG00000040870|ENSMMUG00000032033	http://amigo.geneontology.org/cgi-bin/amigo/term_details?term=GO:0006986
response to topologically incorrect protein	Gene Ontology	GO:0035966	5	12	5.09	0.00903931	0.371088	ENSMMUG00000032496|RNF175|SERP1|ENSMMUG00000040870|ENSMMUG00000032033	http://amigo.geneontology.org/cgi-bin/amigo/term_details?term=GO:0035966
