# Supplementary material for: Rhesus Brain Transcriptomic Landscape in an ex vivo Model of the Interaction of Live Borrelia Burgdorferi With Frontal Cortex Tissue Explants
Source: Front Neurosci. 2019 Jun 28;13:651. doi: 10.3389/fnins.2019.00651 (PMC6610209; doi:10.3389/fnins.2019.00651)
Supplement: Supplementary file 1 [file Data_Sheet_1.ZIP › Additional file 5.xls]

## Sheet: sig_Down_genes_go
Term	Database	ID	Input_number	Background_number	Rich_factor	P_Value	Corrected P_Value	Input	Hyperlink
cytosolic ribosome	Gene Ontology	GO:0022626	16	76	12.02	6.66029e-09	6.74687e-06	ENSMMUG00000022958|ENSMMUG00000007991|ENSMMUG00000045571|ENSMMUG00000045339|ENSMMUG00000044103|ENSMMUG00000022951|ENSMMUG00000015270|FAU|ENSMMUG00000008939|ENSMMUG00000032091|ENSMMUG00000015130|ENSMMUG00000028937|ENSMMUG00000048720|ENSMMUG00000018060|ENSMMUG00000031770|ENSMMUG00000041268	http://amigo.geneontology.org/cgi-bin/amigo/term_details?term=GO:0022626
cytosolic part	Gene Ontology	GO:0044445	17	93	10.44	1.44627e-08	7.32535e-06	ENSMMUG00000022958|NLRP3|ENSMMUG00000045571|ENSMMUG00000045339|ENSMMUG00000044103|ENSMMUG00000022951|ENSMMUG00000015270|FAU|ENSMMUG00000008939|ENSMMUG00000032091|ENSMMUG00000015130|ENSMMUG00000028937|ENSMMUG00000048720|ENSMMUG00000018060|ENSMMUG00000007991|ENSMMUG00000031770|ENSMMUG00000041268	http://amigo.geneontology.org/cgi-bin/amigo/term_details?term=GO:0044445
ribosomal subunit	Gene Ontology	GO:0044391	17	97	10.01	2.50305e-08	8.45196e-06	ENSMMUG00000017231|ENSMMUG00000007991|ENSMMUG00000045571|ENSMMUG00000045339|ENSMMUG00000015270|ENSMMUG00000022951|ENSMMUG00000022958|FAU|ENSMMUG00000008939|ENSMMUG00000032091|ENSMMUG00000015130|ENSMMUG00000028937|ENSMMUG00000048720|ENSMMUG00000018060|ENSMMUG00000044103|ENSMMUG00000031770|ENSMMUG00000041268	http://amigo.geneontology.org/cgi-bin/amigo/term_details?term=GO:0044391
ribosome	Gene Ontology	GO:0005840	17	105	9.25	6.98174e-08	1.76813e-05	ENSMMUG00000017231|ENSMMUG00000007991|ENSMMUG00000045571|ENSMMUG00000045339|ENSMMUG00000015270|ENSMMUG00000022951|ENSMMUG00000022958|FAU|ENSMMUG00000008939|ENSMMUG00000032091|ENSMMUG00000015130|ENSMMUG00000028937|ENSMMUG00000048720|ENSMMUG00000018060|ENSMMUG00000044103|ENSMMUG00000031770|ENSMMUG00000041268	http://amigo.geneontology.org/cgi-bin/amigo/term_details?term=GO:0005840
cytosol	Gene Ontology	GO:0005829	21	182	6.59	3.97801e-07	8.05946e-05	ENSMMUG00000022958|ENSMMUG00000022951|NLRP3|ENSMMUG00000045571|ENSMMUG00000045339|ENSMMUG00000015270|ENSMMUG00000021752|ENSMMUG00000044103|ENSMMUG00000032479|FAU|ENSMMUG00000008939|ENSMMUG00000032091|ENSMMUG00000038339|ENSMMUG00000015130|ENSMMUG00000028937|ENSMMUG00000048720|ENSMMUG00000018060|ENSMMUG00000043395|ENSMMUG00000007991|ENSMMUG00000031770|ENSMMUG00000041268	http://amigo.geneontology.org/cgi-bin/amigo/term_details?term=GO:0005829
cytosolic small ribosomal subunit	Gene Ontology	GO:0022627	8	29	15.76	7.51266e-06	0.00126839	ENSMMUG00000022958|ENSMMUG00000008939|ENSMMUG00000045339|ENSMMUG00000015270|FAU|ENSMMUG00000007991|ENSMMUG00000028937|ENSMMUG00000018060	http://amigo.geneontology.org/cgi-bin/amigo/term_details?term=GO:0022627
structural constituent of ribosome	Gene Ontology	GO:0003735	14	109	7.34	1.09806e-05	0.00158905	ENSMMUG00000017231|ENSMMUG00000008939|ENSMMUG00000045571|ENSMMUG00000045339|ENSMMUG00000015270|ENSMMUG00000022951|ENSMMUG00000022958|FAU|ENSMMUG00000007991|ENSMMUG00000028937|ENSMMUG00000048720|ENSMMUG00000018060|ENSMMUG00000044103|ENSMMUG00000041268	http://amigo.geneontology.org/cgi-bin/amigo/term_details?term=GO:0003735
intracellular ribonucleoprotein complex	Gene Ontology	GO:0030529	19	205	5.29	2.46464e-05	0.00277409	ENSMMUG00000017231|ENSMMUG00000007991|ENSMMUG00000045571|ENSMMUG00000032525|ENSMMUG00000045339|ENSMMUG00000015270|ENSMMUG00000022951|ENSMMUG00000044103|ENSMMUG00000022958|FAU|ENSMMUG00000008939|ENSMMUG00000032091|ENSMMUG00000015130|ENSMMUG00000028937|ENSMMUG00000048720|ENSMMUG00000018060|ENSMMUG00000006937|ENSMMUG00000031770|ENSMMUG00000041268	http://amigo.geneontology.org/cgi-bin/amigo/term_details?term=GO:0030529
ribonucleoprotein complex	Gene Ontology	GO:1990904	19	205	5.29	2.46464e-05	0.00277409	ENSMMUG00000017231|ENSMMUG00000007991|ENSMMUG00000045571|ENSMMUG00000032525|ENSMMUG00000045339|ENSMMUG00000015270|ENSMMUG00000022951|ENSMMUG00000044103|ENSMMUG00000022958|FAU|ENSMMUG00000008939|ENSMMUG00000032091|ENSMMUG00000015130|ENSMMUG00000028937|ENSMMUG00000048720|ENSMMUG00000018060|ENSMMUG00000006937|ENSMMUG00000031770|ENSMMUG00000041268	http://amigo.geneontology.org/cgi-bin/amigo/term_details?term=GO:1990904
small ribosomal subunit	Gene Ontology	GO:0015935	8	38	12.02	4.05034e-05	0.004103	ENSMMUG00000022958|ENSMMUG00000008939|ENSMMUG00000045339|ENSMMUG00000015270|FAU|ENSMMUG00000007991|ENSMMUG00000028937|ENSMMUG00000018060	http://amigo.geneontology.org/cgi-bin/amigo/term_details?term=GO:0015935
structural molecule activity	Gene Ontology	GO:0005198	15	147	5.83	6.32036e-05	0.00582048	ENSMMUG00000017231|ENSMMUG00000008939|ENSMMUG00000045571|ENSMMUG00000045339|ENSMMUG00000015270|ENSMMUG00000022951|ENSMMUG00000022958|FAU|LAD1|ENSMMUG00000007991|ENSMMUG00000028937|ENSMMUG00000048720|ENSMMUG00000018060|ENSMMUG00000044103|ENSMMUG00000041268	http://amigo.geneontology.org/cgi-bin/amigo/term_details?term=GO:0005198
large ribosomal subunit	Gene Ontology	GO:0015934	9	58	8.86	0.00011129	0.00899724	ENSMMUG00000017231|ENSMMUG00000045571|ENSMMUG00000044103|ENSMMUG00000022951|ENSMMUG00000032091|ENSMMUG00000015130|ENSMMUG00000048720|ENSMMUG00000031770|ENSMMUG00000041268	http://amigo.geneontology.org/cgi-bin/amigo/term_details?term=GO:0015934
cytosolic large ribosomal subunit	Gene Ontology	GO:0022625	8	45	10.15	0.000115463	0.00899724	ENSMMUG00000045571|ENSMMUG00000044103|ENSMMUG00000022951|ENSMMUG00000032091|ENSMMUG00000015130|ENSMMUG00000048720|ENSMMUG00000031770|ENSMMUG00000041268	http://amigo.geneontology.org/cgi-bin/amigo/term_details?term=GO:0022625
ribonucleoprotein complex biogenesis	Gene Ontology	GO:0022613	12	108	6.35	0.000160978	0.0116479	ENSMMUG00000022958|ENSMMUG00000028937|ENSMMUG00000045571|ENSMMUG00000032525|ENSMMUG00000045339|ENSMMUG00000022951|ENSMMUG00000015270|ENSMMUG00000029341|ENSMMUG00000048720|ENSMMUG00000018060|ENSMMUG00000006937|ENSMMUG00000041268	http://amigo.geneontology.org/cgi-bin/amigo/term_details?term=GO:0022613
ribosome biogenesis	Gene Ontology	GO:0042254	10	87	6.57	0.000433297	0.0271084	ENSMMUG00000022958|ENSMMUG00000028937|ENSMMUG00000045571|ENSMMUG00000045339|ENSMMUG00000022951|ENSMMUG00000015270|ENSMMUG00000029341|ENSMMUG00000048720|ENSMMUG00000018060|ENSMMUG00000041268	http://amigo.geneontology.org/cgi-bin/amigo/term_details?term=GO:0042254
regulation of viral process	Gene Ontology	GO:0050792	4	10	22.85	0.000508451	0.0271084	ENSMMUG00000043395|ENSMMUG00000021752|ENSMMUG00000038339|ENSMMUG00000032479	http://amigo.geneontology.org/cgi-bin/amigo/term_details?term=GO:0050792
regulation of symbiosis, encompassing mutualism through parasitism	Gene Ontology	GO:0043903	4	10	22.85	0.000508451	0.0271084	ENSMMUG00000043395|ENSMMUG00000021752|ENSMMUG00000038339|ENSMMUG00000032479	http://amigo.geneontology.org/cgi-bin/amigo/term_details?term=GO:0043903
regulation of viral life cycle	Gene Ontology	GO:1903900	4	10	22.85	0.000508451	0.0271084	ENSMMUG00000043395|ENSMMUG00000021752|ENSMMUG00000038339|ENSMMUG00000032479	http://amigo.geneontology.org/cgi-bin/amigo/term_details?term=GO:1903900
regulation of leukocyte differentiation	Gene Ontology	GO:1902105	4	10	22.85	0.000508451	0.0271084	SYK|ENSMMUG00000021752|IL23A|NLRP3	http://amigo.geneontology.org/cgi-bin/amigo/term_details?term=GO:1902105
maturation of SSU-rRNA from tricistronic rRNA transcript (SSU-rRNA, 5.8S rRNA, LSU-rRNA)	Gene Ontology	GO:0000462	5	22	12.98	0.000864481	0.0389157	ENSMMUG00000045339|ENSMMUG00000028937|ENSMMUG00000022958|ENSMMUG00000015270|ENSMMUG00000018060	http://amigo.geneontology.org/cgi-bin/amigo/term_details?term=GO:0000462
regulation of hemopoiesis	Gene Ontology	GO:1903706	4	12	19.04	0.000883575	0.0389157	SYK|ENSMMUG00000021752|IL23A|NLRP3	http://amigo.geneontology.org/cgi-bin/amigo/term_details?term=GO:1903706
viral life cycle	Gene Ontology	GO:0019058	4	12	19.04	0.000883575	0.0389157	ENSMMUG00000043395|ENSMMUG00000021752|ENSMMUG00000038339|ENSMMUG00000032479	http://amigo.geneontology.org/cgi-bin/amigo/term_details?term=GO:0019058
positive regulation of immune effector process	Gene Ontology	GO:0002699	4	12	19.04	0.000883575	0.0389157	SYK|SEMA7A|IL23A|NLRP3	http://amigo.geneontology.org/cgi-bin/amigo/term_details?term=GO:0002699
mitochondrial respiratory chain	Gene Ontology	GO:0005746	4	13	17.57	0.00112965	0.0399464	COX4I1|ENSMMUG00000044849|NDUFS6|ENSMMUG00000043833	http://amigo.geneontology.org/cgi-bin/amigo/term_details?term=GO:0005746
regulation of multi-organism process	Gene Ontology	GO:0043900	4	13	17.57	0.00112965	0.0399464	ENSMMUG00000043395|ENSMMUG00000021752|ENSMMUG00000038339|ENSMMUG00000032479	http://amigo.geneontology.org/cgi-bin/amigo/term_details?term=GO:0043900
alpha-beta T cell activation	Gene Ontology	GO:0046631	3	5	34.27	0.0011362	0.0399464	SYK|IL23A|NLRP3	http://amigo.geneontology.org/cgi-bin/amigo/term_details?term=GO:0046631
electron transport chain	Gene Ontology	GO:0022900	4	14	16.32	0.00142001	0.0399464	COX4I1|ENSMMUG00000044849|NDUFS6|ENSMMUG00000043833	http://amigo.geneontology.org/cgi-bin/amigo/term_details?term=GO:0022900
respiratory chain	Gene Ontology	GO:0070469	4	14	16.32	0.00142001	0.0399464	COX4I1|ENSMMUG00000044849|NDUFS6|ENSMMUG00000043833	http://amigo.geneontology.org/cgi-bin/amigo/term_details?term=GO:0070469
respiratory electron transport chain	Gene Ontology	GO:0022904	4	14	16.32	0.00142001	0.0399464	COX4I1|ENSMMUG00000044849|NDUFS6|ENSMMUG00000043833	http://amigo.geneontology.org/cgi-bin/amigo/term_details?term=GO:0022904
ATP synthesis coupled electron transport	Gene Ontology	GO:0042773	4	14	16.32	0.00142001	0.0399464	COX4I1|ENSMMUG00000044849|NDUFS6|ENSMMUG00000043833	http://amigo.geneontology.org/cgi-bin/amigo/term_details?term=GO:0042773
mitochondrial ATP synthesis coupled electron transport	Gene Ontology	GO:0042775	4	14	16.32	0.00142001	0.0399464	COX4I1|ENSMMUG00000044849|NDUFS6|ENSMMUG00000043833	http://amigo.geneontology.org/cgi-bin/amigo/term_details?term=GO:0042775
oxidative phosphorylation	Gene Ontology	GO:0006119	4	14	16.32	0.00142001	0.0399464	COX4I1|ENSMMUG00000044849|NDUFS6|ENSMMUG00000043833	http://amigo.geneontology.org/cgi-bin/amigo/term_details?term=GO:0006119
respiratory chain complex	Gene Ontology	GO:0098803	4	14	16.32	0.00142001	0.0399464	COX4I1|ENSMMUG00000044849|NDUFS6|ENSMMUG00000043833	http://amigo.geneontology.org/cgi-bin/amigo/term_details?term=GO:0098803
maturation of SSU-rRNA	Gene Ontology	GO:0030490	5	26	10.98	0.00165687	0.0399464	ENSMMUG00000045339|ENSMMUG00000028937|ENSMMUG00000022958|ENSMMUG00000015270|ENSMMUG00000018060	http://amigo.geneontology.org/cgi-bin/amigo/term_details?term=GO:0030490
positive regulation of leukocyte differentiation	Gene Ontology	GO:1902107	3	6	28.56	0.00166845	0.0399464	SYK|IL23A|NLRP3	http://amigo.geneontology.org/cgi-bin/amigo/term_details?term=GO:1902107
heme-copper terminal oxidase activity	Gene Ontology	GO:0015002	3	6	28.56	0.00166845	0.0399464	COX4I1|ENSMMUG00000044849|ENSMMUG00000043833	http://amigo.geneontology.org/cgi-bin/amigo/term_details?term=GO:0015002
mitochondrial respiratory chain complex IV	Gene Ontology	GO:0005751	3	6	28.56	0.00166845	0.0399464	COX4I1|ENSMMUG00000044849|ENSMMUG00000043833	http://amigo.geneontology.org/cgi-bin/amigo/term_details?term=GO:0005751
positive regulation of hemopoiesis	Gene Ontology	GO:1903708	3	6	28.56	0.00166845	0.0399464	SYK|IL23A|NLRP3	http://amigo.geneontology.org/cgi-bin/amigo/term_details?term=GO:1903708
oxidoreductase activity, acting on a heme group of donors, oxygen as acceptor	Gene Ontology	GO:0016676	3	6	28.56	0.00166845	0.0399464	COX4I1|ENSMMUG00000044849|ENSMMUG00000043833	http://amigo.geneontology.org/cgi-bin/amigo/term_details?term=GO:0016676
cytochrome-c oxidase activity	Gene Ontology	GO:0004129	3	6	28.56	0.00166845	0.0399464	COX4I1|ENSMMUG00000044849|ENSMMUG00000043833	http://amigo.geneontology.org/cgi-bin/amigo/term_details?term=GO:0004129
oxidoreductase activity, acting on a heme group of donors	Gene Ontology	GO:0016675	3	6	28.56	0.00166845	0.0399464	COX4I1|ENSMMUG00000044849|ENSMMUG00000043833	http://amigo.geneontology.org/cgi-bin/amigo/term_details?term=GO:0016675
non-membrane-bounded organelle	Gene Ontology	GO:0043228	20	317	3.6	0.00169565	0.0399464	ENSMMUG00000017231|ENSMMUG00000007991|ENSMMUG00000045571|ENSMMUG00000045339|ENSMMUG00000015270|ENSMMUG00000022951|ENSMMUG00000044103|ENSMMUG00000022958|HILPDA|FAU|ENSMMUG00000008939|ENSMMUG00000032091|RPS19BP1|ENSMMUG00000015130|ENSMMUG00000028937|ENSMMUG00000048720|ENSMMUG00000018060|UHRF1|ENSMMUG00000031770|ENSMMUG00000041268	http://amigo.geneontology.org/cgi-bin/amigo/term_details?term=GO:0043228
intracellular non-membrane-bounded organelle	Gene Ontology	GO:0043232	20	317	3.6	0.00169565	0.0399464	ENSMMUG00000017231|ENSMMUG00000007991|ENSMMUG00000045571|ENSMMUG00000045339|ENSMMUG00000015270|ENSMMUG00000022951|ENSMMUG00000044103|ENSMMUG00000022958|HILPDA|FAU|ENSMMUG00000008939|ENSMMUG00000032091|RPS19BP1|ENSMMUG00000015130|ENSMMUG00000028937|ENSMMUG00000048720|ENSMMUG00000018060|UHRF1|ENSMMUG00000031770|ENSMMUG00000041268	http://amigo.geneontology.org/cgi-bin/amigo/term_details?term=GO:0043232
respiratory chain complex IV	Gene Ontology	GO:0045277	3	7	24.48	0.00233344	0.0537222	COX4I1|ENSMMUG00000044849|ENSMMUG00000043833	http://amigo.geneontology.org/cgi-bin/amigo/term_details?term=GO:0045277
regulation of immune effector process	Gene Ontology	GO:0002697	4	17	13.44	0.00259602	0.0584393	SYK|SEMA7A|IL23A|NLRP3	http://amigo.geneontology.org/cgi-bin/amigo/term_details?term=GO:0002697
viral process	Gene Ontology	GO:0016032	4	18	12.69	0.00310244	0.0683212	ENSMMUG00000043395|ENSMMUG00000021752|ENSMMUG00000038339|ENSMMUG00000032479	http://amigo.geneontology.org/cgi-bin/amigo/term_details?term=GO:0016032
multi-organism cellular process	Gene Ontology	GO:0044764	4	19	12.02	0.00367226	0.0759184	ENSMMUG00000043395|ENSMMUG00000021752|ENSMMUG00000038339|ENSMMUG00000032479	http://amigo.geneontology.org/cgi-bin/amigo/term_details?term=GO:0044764
interspecies interaction between organisms	Gene Ontology	GO:0044419	4	19	12.02	0.00367226	0.0759184	ENSMMUG00000043395|ENSMMUG00000021752|ENSMMUG00000038339|ENSMMUG00000032479	http://amigo.geneontology.org/cgi-bin/amigo/term_details?term=GO:0044419
symbiosis, encompassing mutualism through parasitism	Gene Ontology	GO:0044403	4	19	12.02	0.00367226	0.0759184	ENSMMUG00000043395|ENSMMUG00000021752|ENSMMUG00000038339|ENSMMUG00000032479	http://amigo.geneontology.org/cgi-bin/amigo/term_details?term=GO:0044403
cytochrome complex	Gene Ontology	GO:0070069	3	9	19.04	0.00410057	0.0798823	COX4I1|ENSMMUG00000044849|ENSMMUG00000043833	http://amigo.geneontology.org/cgi-bin/amigo/term_details?term=GO:0070069
mitochondrial electron transport, cytochrome c to oxygen	Gene Ontology	GO:0006123	3	9	19.04	0.00410057	0.0798823	COX4I1|ENSMMUG00000044849|ENSMMUG00000043833	http://amigo.geneontology.org/cgi-bin/amigo/term_details?term=GO:0006123
regulation of viral genome replication	Gene Ontology	GO:0045069	3	9	19.04	0.00410057	0.0798823	ENSMMUG00000043395|ENSMMUG00000038339|ENSMMUG00000032479	http://amigo.geneontology.org/cgi-bin/amigo/term_details?term=GO:0045069
peptidyl-prolyl cis-trans isomerase activity	Gene Ontology	GO:0003755	4	20	11.42	0.00430905	0.0823597	ENSMMUG00000043395|FKBP6|ENSMMUG00000038339|ENSMMUG00000032479	http://amigo.geneontology.org/cgi-bin/amigo/term_details?term=GO:0003755
cellular respiration	Gene Ontology	GO:0045333	4	21	10.88	0.00501624	0.0909061	COX4I1|ENSMMUG00000044849|NDUFS6|ENSMMUG00000043833	http://amigo.geneontology.org/cgi-bin/amigo/term_details?term=GO:0045333
cis-trans isomerase activity	Gene Ontology	GO:0016859	4	21	10.88	0.00501624	0.0909061	ENSMMUG00000043395|FKBP6|ENSMMUG00000038339|ENSMMUG00000032479	http://amigo.geneontology.org/cgi-bin/amigo/term_details?term=GO:0016859
ribosomal small subunit biogenesis	Gene Ontology	GO:0042274	5	35	8.16	0.0052036	0.0909061	ENSMMUG00000045339|ENSMMUG00000028937|ENSMMUG00000022958|ENSMMUG00000015270|ENSMMUG00000018060	http://amigo.geneontology.org/cgi-bin/amigo/term_details?term=GO:0042274
viral genome replication	Gene Ontology	GO:0019079	3	10	17.14	0.00521929	0.0909061	ENSMMUG00000043395|ENSMMUG00000038339|ENSMMUG00000032479	http://amigo.geneontology.org/cgi-bin/amigo/term_details?term=GO:0019079
rRNA metabolic process	Gene Ontology	GO:0016072	6	51	6.72	0.00538437	0.0909061	ENSMMUG00000022958|ENSMMUG00000028937|ENSMMUG00000045339|ENSMMUG00000015270|ENSMMUG00000029341|ENSMMUG00000018060	http://amigo.geneontology.org/cgi-bin/amigo/term_details?term=GO:0016072
rRNA processing	Gene Ontology	GO:0006364	6	51	6.72	0.00538437	0.0909061	ENSMMUG00000022958|ENSMMUG00000028937|ENSMMUG00000045339|ENSMMUG00000015270|ENSMMUG00000029341|ENSMMUG00000018060	http://amigo.geneontology.org/cgi-bin/amigo/term_details?term=GO:0006364
purine-containing compound metabolic process	Gene Ontology	GO:0072521	6	51	6.72	0.00538437	0.0909061	ENSMMUG00000043833|PNP|COX4I1|ENSMMUG00000044849|NDUFS6|ENSMMUG00000019126	http://amigo.geneontology.org/cgi-bin/amigo/term_details?term=GO:0072521
cell activation involved in immune response	Gene Ontology	GO:0002263	4	22	10.39	0.00579718	0.0947184	SYK|ENSMMUG00000021752|IL23A|NLRP3	http://amigo.geneontology.org/cgi-bin/amigo/term_details?term=GO:0002263
leukocyte activation involved in immune response	Gene Ontology	GO:0002366	4	22	10.39	0.00579718	0.0947184	SYK|ENSMMUG00000021752|IL23A|NLRP3	http://amigo.geneontology.org/cgi-bin/amigo/term_details?term=GO:0002366
positive regulation of cell-cell adhesion	Gene Ontology	GO:0022409	3	11	15.58	0.00650407	0.101363	SYK|IL23A|NLRP3	http://amigo.geneontology.org/cgi-bin/amigo/term_details?term=GO:0022409
positive regulation of T cell activation	Gene Ontology	GO:0050870	3	11	15.58	0.00650407	0.101363	SYK|IL23A|NLRP3	http://amigo.geneontology.org/cgi-bin/amigo/term_details?term=GO:0050870
positive regulation of leukocyte cell-cell adhesion	Gene Ontology	GO:1903039	3	11	15.58	0.00650407	0.101363	SYK|IL23A|NLRP3	http://amigo.geneontology.org/cgi-bin/amigo/term_details?term=GO:1903039
inner mitochondrial membrane protein complex	Gene Ontology	GO:0098800	4	24	9.52	0.00759287	0.116539	COX4I1|ENSMMUG00000044849|NDUFS6|ENSMMUG00000043833	http://amigo.geneontology.org/cgi-bin/amigo/term_details?term=GO:0098800
nucleoside triphosphate metabolic process	Gene Ontology	GO:0009141	4	25	9.14	0.00861357	0.122895	COX4I1|ENSMMUG00000044849|NDUFS6|ENSMMUG00000043833	http://amigo.geneontology.org/cgi-bin/amigo/term_details?term=GO:0009141
ribonucleoside triphosphate metabolic process	Gene Ontology	GO:0009199	4	25	9.14	0.00861357	0.122895	COX4I1|ENSMMUG00000044849|NDUFS6|ENSMMUG00000043833	http://amigo.geneontology.org/cgi-bin/amigo/term_details?term=GO:0009199
purine nucleoside triphosphate metabolic process	Gene Ontology	GO:0009144	4	25	9.14	0.00861357	0.122895	COX4I1|ENSMMUG00000044849|NDUFS6|ENSMMUG00000043833	http://amigo.geneontology.org/cgi-bin/amigo/term_details?term=GO:0009144
ATP metabolic process	Gene Ontology	GO:0046034	4	25	9.14	0.00861357	0.122895	COX4I1|ENSMMUG00000044849|NDUFS6|ENSMMUG00000043833	http://amigo.geneontology.org/cgi-bin/amigo/term_details?term=GO:0046034
purine ribonucleoside triphosphate metabolic process	Gene Ontology	GO:0009205	4	25	9.14	0.00861357	0.122895	COX4I1|ENSMMUG00000044849|NDUFS6|ENSMMUG00000043833	http://amigo.geneontology.org/cgi-bin/amigo/term_details?term=GO:0009205
electron carrier activity	Gene Ontology	GO:0009055	3	13	13.18	0.00959379	0.131283	COX4I1|ENSMMUG00000044849|ENSMMUG00000043833	http://amigo.geneontology.org/cgi-bin/amigo/term_details?term=GO:0009055
hydrogen ion transmembrane transporter activity	Gene Ontology	GO:0015078	3	13	13.18	0.00959379	0.131283	COX4I1|ENSMMUG00000044849|ENSMMUG00000043833	http://amigo.geneontology.org/cgi-bin/amigo/term_details?term=GO:0015078
energy derivation by oxidation of organic compounds	Gene Ontology	GO:0015980	4	26	8.79	0.00971989	0.131283	COX4I1|ENSMMUG00000044849|NDUFS6|ENSMMUG00000043833	http://amigo.geneontology.org/cgi-bin/amigo/term_details?term=GO:0015980
positive regulation of cell differentiation	Gene Ontology	GO:0045597	4	26	8.79	0.00971989	0.131283	SYK|SEMA7A|IL23A|NLRP3	http://amigo.geneontology.org/cgi-bin/amigo/term_details?term=GO:0045597
