# Supplementary material for: Rhesus Brain Transcriptomic Landscape in an ex vivo Model of the Interaction of Live Borrelia Burgdorferi With Frontal Cortex Tissue Explants
Source: Front Neurosci. 2019 Jun 28;13:651. doi: 10.3389/fnins.2019.00651 (PMC6610209; doi:10.3389/fnins.2019.00651)
Supplement: Supplementary file 1 [file Data_Sheet_1.ZIP › Additional file 6.xls]

## Sheet: sig_UP_genes_go
Term	Database	ID	Input_number	Background_number	Rich_factor	P_Value	Corrected P_Value	Input	Hyperlink
GTPase regulator activity	Gene Ontology	GO:0030695	4	20	8.08	0.00100375	0.360198	ENSMMUG00000044035|TBC1D9|TBC1D16|DAB2IP	http://amigo.geneontology.org/cgi-bin/amigo/term_details?term=GO:0030695
GTPase activator activity	Gene Ontology	GO:0005096	4	20	8.08	0.00100375	0.360198	ENSMMUG00000044035|TBC1D9|TBC1D16|DAB2IP	http://amigo.geneontology.org/cgi-bin/amigo/term_details?term=GO:0005096
nucleoside-triphosphatase regulator activity	Gene Ontology	GO:0060589	4	21	7.69	0.00117712	0.360198	ENSMMUG00000044035|TBC1D9|TBC1D16|DAB2IP	http://amigo.geneontology.org/cgi-bin/amigo/term_details?term=GO:0060589
enzyme activator activity	Gene Ontology	GO:0008047	4	27	5.98	0.00267604	0.585838	ENSMMUG00000044035|TBC1D9|TBC1D16|DAB2IP	http://amigo.geneontology.org/cgi-bin/amigo/term_details?term=GO:0008047
regulation of transport	Gene Ontology	GO:0051049	6	70	3.46	0.00322908	0.585838	TBC1D9|SYTL1|UHMK1|MLC1|PIK3R2|TBC1D16	http://amigo.geneontology.org/cgi-bin/amigo/term_details?term=GO:0051049
molecular function regulator	Gene Ontology	GO:0098772	8	125	2.58	0.00396554	0.585838	TBC1D9|PPP1R1B|NCK2|PKIG|DAB2IP|PIK3R2|ENSMMUG00000044035|TBC1D16	http://amigo.geneontology.org/cgi-bin/amigo/term_details?term=GO:0098772
enzyme regulator activity	Gene Ontology	GO:0030234	7	105	2.69	0.00557617	0.585838	TBC1D9|PPP1R1B|PKIG|DAB2IP|PIK3R2|ENSMMUG00000044035|TBC1D16	http://amigo.geneontology.org/cgi-bin/amigo/term_details?term=GO:0030234
negative regulation of intracellular signal transduction	Gene Ontology	GO:1902532	4	35	4.62	0.00620838	0.585838	TNFAIP8L1|DAB2IP|TNFAIP3|DUSP3	http://amigo.geneontology.org/cgi-bin/amigo/term_details?term=GO:1902532
eye development	Gene Ontology	GO:0001654	2	5	16.15	0.00705424	0.585838	RP1|NRL	http://amigo.geneontology.org/cgi-bin/amigo/term_details?term=GO:0001654
sensory organ development	Gene Ontology	GO:0007423	2	6	13.46	0.00928806	0.585838	RP1|NRL	http://amigo.geneontology.org/cgi-bin/amigo/term_details?term=GO:0007423
proteoglycan metabolic process	Gene Ontology	GO:0006029	2	6	13.46	0.00928806	0.585838	ENSMMUG00000005847|ENSMMUG00000042282	http://amigo.geneontology.org/cgi-bin/amigo/term_details?term=GO:0006029
proteoglycan biosynthetic process	Gene Ontology	GO:0030166	2	6	13.46	0.00928806	0.585838	ENSMMUG00000005847|ENSMMUG00000042282	http://amigo.geneontology.org/cgi-bin/amigo/term_details?term=GO:0030166
