# Supplementary material for: Rhesus Brain Transcriptomic Landscape in an ex vivo Model of the Interaction of Live Borrelia Burgdorferi With Frontal Cortex Tissue Explants
Source: Front Neurosci. 2019 Jun 28;13:651. doi: 10.3389/fnins.2019.00651 (PMC6610209; doi:10.3389/fnins.2019.00651)
Supplement: Supplementary file 1 [file Data_Sheet_1.ZIP › Additional file 7.xls]

## Sheet: sig_Down_genes_go
Term	Database	ID	Input_number	Background_number	Rich_factor	P_Value	Corrected P_Value	Input	Hyperlink
carbohydrate derivative biosynthetic process	Gene Ontology	GO:1901137	11	77	6.27	3.21209e-05	0.0354615	ADCY6|PIGH|PIGK|C1GALT1C1|ALG5|GPER1|ITM2B|PIGT|STT3B|FUT8|CHEK1	http://amigo.geneontology.org/cgi-bin/amigo/term_details?term=GO:1901137
endoplasmic reticulum part	Gene Ontology	GO:0044432	9	58	6.81	9.39515e-05	0.0518612	SPCS2|PIGH|ERLEC1|PIGK|ALG5|TEX261|PIGT|STT3B|CHEK1	http://amigo.geneontology.org/cgi-bin/amigo/term_details?term=GO:0044432
GPI anchor metabolic process	Gene Ontology	GO:0006505	4	8	21.93	0.000241451	0.0543549	PIGH|PIGK|PIGT|ALG5	http://amigo.geneontology.org/cgi-bin/amigo/term_details?term=GO:0006505
GPI anchor biosynthetic process	Gene Ontology	GO:0006506	4	8	21.93	0.000241451	0.0543549	PIGH|PIGK|PIGT|ALG5	http://amigo.geneontology.org/cgi-bin/amigo/term_details?term=GO:0006506
endoplasmic reticulum	Gene Ontology	GO:0005783	11	99	4.87	0.000246172	0.0543549	SPCS2|PIGH|ERLEC1|PIGK|PDIA3|ALG5|GPER1|TEX261|PIGT|STT3B|CHEK1	http://amigo.geneontology.org/cgi-bin/amigo/term_details?term=GO:0005783
phosphatidylinositol biosynthetic process	Gene Ontology	GO:0006661	4	9	19.5	0.000341116	0.0563203	PIGH|PIGK|PIGT|ALG5	http://amigo.geneontology.org/cgi-bin/amigo/term_details?term=GO:0006661
lipoprotein metabolic process	Gene Ontology	GO:0042157	5	18	12.18	0.000357103	0.0563203	PIGH|PPT1|PIGK|PIGT|ALG5	http://amigo.geneontology.org/cgi-bin/amigo/term_details?term=GO:0042157
glycerophospholipid biosynthetic process	Gene Ontology	GO:0046474	4	11	15.95	0.000623023	0.074504	PIGH|PIGK|PIGT|ALG5	http://amigo.geneontology.org/cgi-bin/amigo/term_details?term=GO:0046474
glycoprotein metabolic process	Gene Ontology	GO:0009100	6	34	7.74	0.000761072	0.074504	C1GALT1C1|ALG5|ITM2B|STT3B|CHEK1|FUT8	http://amigo.geneontology.org/cgi-bin/amigo/term_details?term=GO:0009100
glycoprotein biosynthetic process	Gene Ontology	GO:0009101	6	34	7.74	0.000761072	0.074504	C1GALT1C1|ALG5|ITM2B|STT3B|CHEK1|FUT8	http://amigo.geneontology.org/cgi-bin/amigo/term_details?term=GO:0009101
glycerolipid biosynthetic process	Gene Ontology	GO:0045017	4	12	14.62	0.00081254	0.074504	PIGH|PIGK|PIGT|ALG5	http://amigo.geneontology.org/cgi-bin/amigo/term_details?term=GO:0045017
phosphatidylinositol metabolic process	Gene Ontology	GO:0046488	4	13	13.5	0.00103935	0.074504	PIGH|PIGK|PIGT|ALG5	http://amigo.geneontology.org/cgi-bin/amigo/term_details?term=GO:0046488
carbohydrate derivative metabolic process	Gene Ontology	GO:1901135	11	121	3.99	0.00115336	0.074504	ADCY6|PIGH|PIGK|C1GALT1C1|ALG5|GPER1|ITM2B|PIGT|STT3B|FUT8|CHEK1	http://amigo.geneontology.org/cgi-bin/amigo/term_details?term=GO:1901135
endomembrane system	Gene Ontology	GO:0012505	17	248	3.01	0.00127603	0.074504	PIGH|SPCS2|TPST1|RTN4|ERLEC1|PIGK|PDIA3|ALG5|GPER1|ITM2B|TEX261|PIGT|GLT8D1|STT3B|CSE1L|UNC50|CHEK1	http://amigo.geneontology.org/cgi-bin/amigo/term_details?term=GO:0012505
lipoprotein biosynthetic process	Gene Ontology	GO:0042158	4	14	12.53	0.00130716	0.074504	PIGH|PIGK|PIGT|ALG5	http://amigo.geneontology.org/cgi-bin/amigo/term_details?term=GO:0042158
protein lipidation	Gene Ontology	GO:0006497	4	14	12.53	0.00130716	0.074504	PIGH|PIGK|PIGT|ALG5	http://amigo.geneontology.org/cgi-bin/amigo/term_details?term=GO:0006497
single-organism carbohydrate metabolic process	Gene Ontology	GO:0044723	7	53	5.79	0.00131535	0.074504	C1GALT1C1|ALG5|GPER1|GLT8D1|STT3B|CHEK1|FUT8	http://amigo.geneontology.org/cgi-bin/amigo/term_details?term=GO:0044723
endoplasmic reticulum membrane	Gene Ontology	GO:0005789	7	54	5.69	0.00145081	0.074504	SPCS2|PIGK|ALG5|TEX261|PIGT|STT3B|CHEK1	http://amigo.geneontology.org/cgi-bin/amigo/term_details?term=GO:0005789
nuclear outer membrane-endoplasmic reticulum membrane network	Gene Ontology	GO:0042175	7	54	5.69	0.00145081	0.074504	SPCS2|PIGK|ALG5|TEX261|PIGT|STT3B|CHEK1	http://amigo.geneontology.org/cgi-bin/amigo/term_details?term=GO:0042175
protein glycosylation	Gene Ontology	GO:0006486	5	26	8.44	0.00150111	0.074504	FUT8|STT3B|ALG5|C1GALT1C1|CHEK1	http://amigo.geneontology.org/cgi-bin/amigo/term_details?term=GO:0006486
glycosylation	Gene Ontology	GO:0070085	5	26	8.44	0.00150111	0.074504	FUT8|STT3B|ALG5|C1GALT1C1|CHEK1	http://amigo.geneontology.org/cgi-bin/amigo/term_details?term=GO:0070085
macromolecule glycosylation	Gene Ontology	GO:0043413	5	26	8.44	0.00150111	0.074504	FUT8|STT3B|ALG5|C1GALT1C1|CHEK1	http://amigo.geneontology.org/cgi-bin/amigo/term_details?term=GO:0043413
U2-type prespliceosome	Gene Ontology	GO:0071004	3	6	21.93	0.00156414	0.074504	SNRNP70|SF3B1|LUC7L3	http://amigo.geneontology.org/cgi-bin/amigo/term_details?term=GO:0071004
glycolipid biosynthetic process	Gene Ontology	GO:0009247	4	15	11.7	0.00161965	0.074504	PIGH|PIGK|PIGT|ALG5	http://amigo.geneontology.org/cgi-bin/amigo/term_details?term=GO:0009247
carbohydrate metabolic process	Gene Ontology	GO:0005975	7	56	5.48	0.00175417	0.0774642	C1GALT1C1|ALG5|GPER1|GLT8D1|STT3B|CHEK1|FUT8	http://amigo.geneontology.org/cgi-bin/amigo/term_details?term=GO:0005975
glycerophospholipid metabolic process	Gene Ontology	GO:0006650	4	16	10.97	0.00198049	0.079528	PIGH|PIGK|PIGT|ALG5	http://amigo.geneontology.org/cgi-bin/amigo/term_details?term=GO:0006650
cell part morphogenesis	Gene Ontology	GO:0032990	6	42	6.27	0.00201701	0.079528	OMG|SLITRK1|RTN4|BBS2|OGN|SEMA4D	http://amigo.geneontology.org/cgi-bin/amigo/term_details?term=GO:0032990
cell projection morphogenesis	Gene Ontology	GO:0048858	6	42	6.27	0.00201701	0.079528	OMG|SLITRK1|RTN4|BBS2|OGN|SEMA4D	http://amigo.geneontology.org/cgi-bin/amigo/term_details?term=GO:0048858
transferase activity, transferring hexosyl groups	Gene Ontology	GO:0016758	5	29	7.56	0.00229562	0.0873919	FUT8|STT3B|ALG5|C1GALT1C1|CHEK1	http://amigo.geneontology.org/cgi-bin/amigo/term_details?term=GO:0016758
phospholipid biosynthetic process	Gene Ontology	GO:0008654	4	17	10.32	0.00239328	0.0877549	PIGH|PIGK|PIGT|ALG5	http://amigo.geneontology.org/cgi-bin/amigo/term_details?term=GO:0008654
axonogenesis	Gene Ontology	GO:0007409	5	30	7.31	0.00261789	0.0877549	RTN4|SEMA4D|OGN|OMG|SLITRK1	http://amigo.geneontology.org/cgi-bin/amigo/term_details?term=GO:0007409
axon development	Gene Ontology	GO:0061564	5	30	7.31	0.00261789	0.0877549	RTN4|SEMA4D|OGN|OMG|SLITRK1	http://amigo.geneontology.org/cgi-bin/amigo/term_details?term=GO:0061564
organophosphate biosynthetic process	Gene Ontology	GO:0090407	6	45	5.85	0.00275972	0.0877549	ADCY6|PIGH|PIGK|ALG5|GPER1|PIGT	http://amigo.geneontology.org/cgi-bin/amigo/term_details?term=GO:0090407
transferase activity, transferring glycosyl groups	Gene Ontology	GO:0016757	6	45	5.85	0.00275972	0.0877549	C1GALT1C1|ALG5|GLT8D1|STT3B|CHEK1|FUT8	http://amigo.geneontology.org/cgi-bin/amigo/term_details?term=GO:0016757
membrane lipid biosynthetic process	Gene Ontology	GO:0046467	4	18	9.75	0.00286157	0.0877549	PIGH|PIGK|PIGT|ALG5	http://amigo.geneontology.org/cgi-bin/amigo/term_details?term=GO:0046467
protein N-linked glycosylation	Gene Ontology	GO:0006487	4	18	9.75	0.00286157	0.0877549	FUT8|STT3B|ALG5|CHEK1	http://amigo.geneontology.org/cgi-bin/amigo/term_details?term=GO:0006487
neuron projection morphogenesis	Gene Ontology	GO:0048812	5	32	6.85	0.00335872	0.0975796	RTN4|SEMA4D|OGN|OMG|SLITRK1	http://amigo.geneontology.org/cgi-bin/amigo/term_details?term=GO:0048812
cell morphogenesis involved in neuron differentiation	Gene Ontology	GO:0048667	5	32	6.85	0.00335872	0.0975796	RTN4|SEMA4D|OGN|OMG|SLITRK1	http://amigo.geneontology.org/cgi-bin/amigo/term_details?term=GO:0048667
prespliceosome	Gene Ontology	GO:0071010	3	9	14.62	0.00384965	0.108975	SNRNP70|SF3B1|LUC7L3	http://amigo.geneontology.org/cgi-bin/amigo/term_details?term=GO:0071010
liposaccharide metabolic process	Gene Ontology	GO:1903509	4	21	8.36	0.00463365	0.124769	PIGH|PIGK|PIGT|ALG5	http://amigo.geneontology.org/cgi-bin/amigo/term_details?term=GO:1903509
glycolipid metabolic process	Gene Ontology	GO:0006664	4	21	8.36	0.00463365	0.124769	PIGH|PIGK|PIGT|ALG5	http://amigo.geneontology.org/cgi-bin/amigo/term_details?term=GO:0006664
spliceosomal complex assembly	Gene Ontology	GO:0000245	3	10	13.16	0.0049022	0.128858	SFSWAP|SF3B1|LUC7L3	http://amigo.geneontology.org/cgi-bin/amigo/term_details?term=GO:0000245
glycerolipid metabolic process	Gene Ontology	GO:0046486	4	22	7.98	0.00535765	0.137555	PIGH|PIGK|PIGT|ALG5	http://amigo.geneontology.org/cgi-bin/amigo/term_details?term=GO:0046486
nervous system development	Gene Ontology	GO:0007399	8	89	3.94	0.00555409	0.139357	OMG|SLITRK1|RTN4|PPT1|GPER1|ITM2B|OGN|SEMA4D	http://amigo.geneontology.org/cgi-bin/amigo/term_details?term=GO:0007399
neuron projection development	Gene Ontology	GO:0031175	5	38	5.77	0.00647316	0.158808	RTN4|SEMA4D|OGN|OMG|SLITRK1	http://amigo.geneontology.org/cgi-bin/amigo/term_details?term=GO:0031175
membrane lipid metabolic process	Gene Ontology	GO:0006643	4	24	7.31	0.00702408	0.167707	PIGH|PIGK|PIGT|ALG5	http://amigo.geneontology.org/cgi-bin/amigo/term_details?term=GO:0006643
cell morphogenesis involved in differentiation	Gene Ontology	GO:0000904	5	39	5.62	0.0071397	0.167707	RTN4|SEMA4D|OGN|OMG|SLITRK1	http://amigo.geneontology.org/cgi-bin/amigo/term_details?term=GO:0000904
Golgi apparatus	Gene Ontology	GO:0005794	6	56	4.7	0.00729321	0.167744	TPST1|GPER1|ITM2B|TEX261|GLT8D1|UNC50	http://amigo.geneontology.org/cgi-bin/amigo/term_details?term=GO:0005794
phospholipid metabolic process	Gene Ontology	GO:0006644	4	25	7.02	0.00797221	0.179619	PIGH|PIGK|PIGT|ALG5	http://amigo.geneontology.org/cgi-bin/amigo/term_details?term=GO:0006644
integral component of endoplasmic reticulum membrane	Gene Ontology	GO:0030176	3	13	10.12	0.00902353	0.192666	TEX261|PIGK|PIGT	http://amigo.geneontology.org/cgi-bin/amigo/term_details?term=GO:0030176
cell projection organization	Gene Ontology	GO:0030030	6	59	4.46	0.00914168	0.192666	OMG|SLITRK1|RTN4|BBS2|OGN|SEMA4D	http://amigo.geneontology.org/cgi-bin/amigo/term_details?term=GO:0030030
cell-cell signaling	Gene Ontology	GO:0007267	9	119	3.32	0.00942127	0.192666	SLC6A1|FRZB|PPT1|GLRB|GPER1|NPY|SST|ANKRD10|GRM3	http://amigo.geneontology.org/cgi-bin/amigo/term_details?term=GO:0007267
neuron development	Gene Ontology	GO:0048666	5	42	5.22	0.00942386	0.192666	RTN4|SEMA4D|OGN|OMG|SLITRK1	http://amigo.geneontology.org/cgi-bin/amigo/term_details?term=GO:0048666
lipid biosynthetic process	Gene Ontology	GO:0008610	5	42	5.22	0.00942386	0.192666	GPER1|PIGH|PIGK|PIGT|ALG5	http://amigo.geneontology.org/cgi-bin/amigo/term_details?term=GO:0008610
