# Supplementary material for: Rhesus Brain Transcriptomic Landscape in an ex vivo Model of the Interaction of Live Borrelia Burgdorferi With Frontal Cortex Tissue Explants
Source: Front Neurosci. 2019 Jun 28;13:651. doi: 10.3389/fnins.2019.00651 (PMC6610209; doi:10.3389/fnins.2019.00651)
Supplement: Supplementary file 1 [file Data_Sheet_1.ZIP › Additional file 8.xls]

## Sheet: sig_UP_genes_go
Term	Database	ID	Input_number	Background_number	Rich_factor	P_Value	Corrected P_Value	Input	Hyperlink
regulation of fat cell differentiation	Gene Ontology	GO:0045598	2	7	79.27	0.00142185	0.347033	PPARG|TGFB1	http://amigo.geneontology.org/cgi-bin/amigo/term_details?term=GO:0045598
fat cell differentiation	Gene Ontology	GO:0045444	2	7	79.27	0.00142185	0.347033	PPARG|TGFB1	http://amigo.geneontology.org/cgi-bin/amigo/term_details?term=GO:0045444
