# Supplementary material for: Rhesus Brain Transcriptomic Landscape in an ex vivo Model of the Interaction of Live Borrelia Burgdorferi With Frontal Cortex Tissue Explants
Source: Front Neurosci. 2019 Jun 28;13:651. doi: 10.3389/fnins.2019.00651 (PMC6610209; doi:10.3389/fnins.2019.00651)
Supplement: Supplementary file 1 [file Data_Sheet_1.ZIP › Additional file 9.xls]

## Sheet: sig_Down_genes_go
Term	Database	ID	Input_number	Background_number	Rich_factor	P_Value	Corrected P_Value	Input	Hyperlink
cysteine-type peptidase activity	Gene Ontology	GO:0008234	3	25	8.87	0.00247632	0.343311	FAM76B|CTSK|CTSL	http://amigo.geneontology.org/cgi-bin/amigo/term_details?term=GO:0008234
neuron-neuron synaptic transmission	Gene Ontology	GO:0007270	2	8	18.48	0.00400351	0.343311	DRD1|GRM3	http://amigo.geneontology.org/cgi-bin/amigo/term_details?term=GO:0007270
protein complex biogenesis	Gene Ontology	GO:0070271	4	65	4.55	0.00459393	0.343311	RIPK1|NDE1|HIST2H2BF|TMEM33	http://amigo.geneontology.org/cgi-bin/amigo/term_details?term=GO:0070271
protein complex assembly	Gene Ontology	GO:0006461	4	65	4.55	0.00459393	0.343311	RIPK1|NDE1|HIST2H2BF|TMEM33	http://amigo.geneontology.org/cgi-bin/amigo/term_details?term=GO:0006461
peptidase activity	Gene Ontology	GO:0008233	4	69	4.29	0.00561118	0.343311	FAM76B|CTSK|CTSL|SPCS2	http://amigo.geneontology.org/cgi-bin/amigo/term_details?term=GO:0008233
intramolecular oxidoreductase activity, transposing S-S bonds	Gene Ontology	GO:0016864	2	10	14.78	0.00579688	0.343311	PDIA4|PDIA2	http://amigo.geneontology.org/cgi-bin/amigo/term_details?term=GO:0016864
protein disulfide isomerase activity	Gene Ontology	GO:0003756	2	10	14.78	0.00579688	0.343311	PDIA4|PDIA2	http://amigo.geneontology.org/cgi-bin/amigo/term_details?term=GO:0003756
cellular response to oxidative stress	Gene Ontology	GO:0034599	2	11	13.44	0.00680706	0.343311	NFE2L2|PDIA2	http://amigo.geneontology.org/cgi-bin/amigo/term_details?term=GO:0034599
macromolecular complex assembly	Gene Ontology	GO:0065003	5	119	3.11	0.00737785	0.343311	RIPK1|NDE1|SF3B1|HIST2H2BF|TMEM33	http://amigo.geneontology.org/cgi-bin/amigo/term_details?term=GO:0065003
microtubule binding	Gene Ontology	GO:0008017	2	12	12.32	0.00789085	0.343311	NDE1|CEP57L1	http://amigo.geneontology.org/cgi-bin/amigo/term_details?term=GO:0008017
protein complex subunit organization	Gene Ontology	GO:0071822	4	77	3.84	0.00807361	0.343311	RIPK1|NDE1|HIST2H2BF|TMEM33	http://amigo.geneontology.org/cgi-bin/amigo/term_details?term=GO:0071822
mitotic nuclear division	Gene Ontology	GO:0007067	2	13	11.37	0.00904671	0.343311	NDE1|CEP57L1	http://amigo.geneontology.org/cgi-bin/amigo/term_details?term=GO:0007067
intramolecular oxidoreductase activity	Gene Ontology	GO:0016860	2	13	11.37	0.00904671	0.343311	PDIA4|PDIA2	http://amigo.geneontology.org/cgi-bin/amigo/term_details?term=GO:0016860
